# Supplementary material for: Consumer Perception of Freshness and Volatile Composition of Fresh Gilthead Seabream and Seabass in Active Packaging with and without CO2-Emitting Pads
Source: Foods. 2023 Jan 21;12(3):505. doi: 10.3390/foods12030505 (PMC9914307; doi:10.3390/foods12030505)
Supplement: Supplementary file 1 [file foods-12-00505-s001.zip]

Archive with 1 entries (1 files):
- foods-2087146-supplementary.pdf
